# Supplementary material for: Causal associations between the insulin-like growth factor family and sarcopenia: a bidirectional Mendelian randomization study
Source: Front Endocrinol (Lausanne). 2024 Oct 23;15:1422472. doi: 10.3389/fendo.2024.1422472 (PMC11537870; doi:10.3389/fendo.2024.1422472)
Supplement: Supplementary Table 2 — The results of forward MR analysis. [file Table2.xlsx]

## Sheet: Sheet 1
id.exposure	id.outcome	exposure	outcome	method	nsnp	Beta	SE	OR	LCI	UCI	pval	adj_pval(BH)
ebi-a-GCST90025989	ebi-a-GCST90007526	IGF-1	Low hand grip strength (60 years and older) (EWGSOP)	MR Egger	387	-0.0640612	0.0466173	0.937948	0.856046	1.02768	0.170181	0.2738
ebi-a-GCST90025989	ebi-a-GCST90007526	IGF-1	Low hand grip strength (60 years and older) (EWGSOP)	Weighted median	387	-0.0954462	0.0318265	0.908967	0.853998	0.967475	0.00270911	0.0072
ebi-a-GCST90025989	ebi-a-GCST90007526	IGF-1	Low hand grip strength (60 years and older) (EWGSOP)	Inverse variance weighted	387	-0.0656266	0.0249374	0.93648	0.891808	0.98339	0.0084971	0.0196
ebi-a-GCST90025989	ebi-a-GCST90007526	IGF-1	Low hand grip strength (60 years and older) (EWGSOP)	Simple mode	387	-0.121499	0.0812631	0.885592	0.755198	1.0385	0.135697	0.251
ebi-a-GCST90025989	ebi-a-GCST90007526	IGF-1	Low hand grip strength (60 years and older) (EWGSOP)	Weighted mode	387	-0.0959332	0.0360154	0.908525	0.846603	0.974975	0.008053	0.0196
ebi-a-GCST90025989	ebi-a-GCST90000025	IGF-1	Appendicular lean mass	MR Egger	382	0.196587	0.0466646	1.21724	1.11085	1.33382	3.15389e-05	0.0001
ebi-a-GCST90025989	ebi-a-GCST90000025	IGF-1	Appendicular lean mass	Weighted median	382	0.096013	0.0128997	1.10077	1.07329	1.12896	9.83764e-14	0
ebi-a-GCST90025989	ebi-a-GCST90000025	IGF-1	Appendicular lean mass	Inverse variance weighted	382	0.117695	0.0254688	1.1249	1.07013	1.18248	3.81669e-06	0
ebi-a-GCST90025989	ebi-a-GCST90000025	IGF-1	Appendicular lean mass	Simple mode	382	0.124886	0.0304251	1.13302	1.06743	1.20264	4.95531e-05	0.0002
ebi-a-GCST90025989	ebi-a-GCST90000025	IGF-1	Appendicular lean mass	Weighted mode	382	0.0852043	0.0127369	1.08894	1.06209	1.11647	8.00536e-11	0
ebi-a-GCST90025989	ukb-b-13354	IGF-1	Whole body fat-free mass	MR Egger	376	0.116657	0.0254621	1.12373	1.06903	1.18124	6.29686e-06	0
ebi-a-GCST90025989	ukb-b-13354	IGF-1	Whole body fat-free mass	Weighted median	376	0.0659629	0.00881524	1.06819	1.04989	1.0868	7.27433e-14	0
ebi-a-GCST90025989	ukb-b-13354	IGF-1	Whole body fat-free mass	Inverse variance weighted	376	0.0730761	0.0139055	1.07581	1.04689	1.10554	1.47885e-07	0
ebi-a-GCST90025989	ukb-b-13354	IGF-1	Whole body fat-free mass	Simple mode	376	0.10563	0.0239348	1.11141	1.06048	1.16479	1.33307e-05	0.0001
ebi-a-GCST90025989	ukb-b-13354	IGF-1	Whole body fat-free mass	Weighted mode	376	0.0575683	0.00883998	1.05926	1.04106	1.07777	2.38205e-10	0
ebi-a-GCST90025989	ukb-a-513	IGF-1	Usual walking pace	MR Egger	383	-0.00521694	0.0100555	0.994797	0.975382	1.0146	0.604192	0.6515
ebi-a-GCST90025989	ukb-a-513	IGF-1	Usual walking pace	Weighted median	383	0.0101645	0.00701078	1.01022	0.99643	1.02419	0.147104	0.2592
ebi-a-GCST90025989	ukb-a-513	IGF-1	Usual walking pace	Inverse variance weighted	383	0.0011807	0.00538162	1.00118	0.990676	1.0118	0.826342	0.8493
ebi-a-GCST90025989	ukb-a-513	IGF-1	Usual walking pace	Simple mode	383	0.00117578	0.0156099	1.00118	0.971009	1.03228	0.939998	0.94
ebi-a-GCST90025989	ukb-a-513	IGF-1	Usual walking pace	Weighted mode	383	0.00935712	0.00770956	1.0094	0.994263	1.02477	0.225611	0.3092
prot-a-1444	ebi-a-GCST90007526	IGF-1R	Low hand grip strength (60 years and older) (EWGSOP)	Wald ratio	1	0.030748	0.0431391	1.03123	0.947617	1.12221	0.475991	0.5337
prot-a-1444	ebi-a-GCST90000025	IGF-1R	Appendicular lean mass	Wald ratio	1	0.0087196	0.0110142	1.00876	0.987214	1.03077	0.428555	0.5049
prot-a-1444	ukb-b-13354	IGF-1R	Whole body fat-free mass	Wald ratio	1	0.0227286	0.00736677	1.02299	1.00832	1.03787	0.00203358	0.0058
prot-a-1444	ukb-a-513	IGF-1R	Usual walking pace	Wald ratio	1	0.0131846	0.00878903	1.01327	0.995966	1.03088	0.133583	0.251
prot-c-3676_15_3	ebi-a-GCST90007526	IGF-2R	Low hand grip strength (60 years and older) (EWGSOP)	Inverse variance weighted	2	0.00533646	0.0106479	1.00535	0.984587	1.02655	0.616248	0.6515
prot-c-3676_15_3	ebi-a-GCST90000025	IGF-2R	Appendicular lean mass	Inverse variance weighted	2	-0.00223764	0.00277282	0.997765	0.992357	1.0032	0.419673	0.5049
prot-c-3676_15_3	ukb-b-13354	IGF-2R	Whole body fat-free mass	Inverse variance weighted	2	0.00338309	0.00177437	1.00339	0.999905	1.00688	0.0565663	0.1163
prot-c-3676_15_3	ukb-a-513	IGF-2R	Usual walking pace	Inverse variance weighted	2	-0.00168426	0.00210918	0.998317	0.994199	1.00245	0.42456	0.5049
prot-c-2571_12_3	ebi-a-GCST90007526	IGFBP-3	Low hand grip strength (60 years and older) (EWGSOP)	Wald ratio	1	-0.0147196	0.0189252	0.985388	0.949506	1.02263	0.4367	0.5049
prot-c-2571_12_3	ebi-a-GCST90000025	IGFBP-3	Appendicular lean mass	Wald ratio	1	0.0331776	0.00490654	1.03373	1.02384	1.04372	1.36189e-11	0
prot-c-2571_12_3	ukb-b-13354	IGFBP-3	Whole body fat-free mass	Wald ratio	1	0.00613879	0.00321421	1.00616	0.999839	1.01252	0.0561471	0.1163
prot-c-2571_12_3	ukb-a-513	IGFBP-3	Usual walking pace	Wald ratio	1	0.00497979	0.00383699	1.00499	0.997463	1.01258	0.194343	0.2996
prot-c-3320_49_2	ukb-a-513	IGFBP-7	Usual walking pace	Wald ratio	1	0.00501002	0.00409553	1.00502	0.996987	1.01312	0.22122	0.3092
prot-c-3320_49_2	ebi-a-GCST90007526	IGFBP-7	Low hand grip strength (60 years and older) (EWGSOP)	Wald ratio	1	-0.0289004	0.0205464	0.971513	0.933167	1.01144	0.159548	0.2683
prot-c-3320_49_2	ebi-a-GCST90000025	IGFBP-7	Appendicular lean mass	Wald ratio	1	0.0196433	0.00519305	1.01984	1.00951	1.03027	0.000155193	0.0005
prot-c-3320_49_2	ukb-b-13354	IGFBP-7	Whole body fat-free mass	Wald ratio	1	0.0028643	0.00342942	1.00287	0.99615	1.00963	0.403597	0.5049
prot-c-3320_49_2	ukb-a-513	IGFBP-7	Usual walking pace	Wald ratio	1	0.00501002	0.00409553	1.00502	0.996987	1.01312	0.22122	0.3092
