# Supplementary material for: Causal associations between the insulin-like growth factor family and sarcopenia: a bidirectional Mendelian randomization study
Source: Front Endocrinol (Lausanne). 2024 Oct 23;15:1422472. doi: 10.3389/fendo.2024.1422472 (PMC11537870; doi:10.3389/fendo.2024.1422472)
Supplement: Supplementary Table 4 — The results of reverse MR analysis. [file Table4.xlsx]

## Sheet: Sheet 1
id.exposure	id.outcome	exposure	outcome	method	nsnp	Beta	SE	OR	LCI	UCI	pVal	adj_pvalue(BH)
ebi-a-GCST90007526	ebi-a-GCST90025989	Low hand grip strength (60 years and older) (EWGSOP)	IGF-1	MR Egger	8	-0.0208354	0.533447	0.97938	0.344249	2.78632	0.970111	0.9959
ebi-a-GCST90007526	ebi-a-GCST90025989	Low hand grip strength (60 years and older) (EWGSOP)	IGF-1	Weighted median	8	0.0824415	0.0344616	1.08594	1.01501	1.16182	0.0167442	0.4186
ebi-a-GCST90007526	ebi-a-GCST90025989	Low hand grip strength (60 years and older) (EWGSOP)	IGF-1	Inverse variance weighted	8	0.217127	0.0978742	1.2425	1.02562	1.50525	0.0265254	0.5895
ebi-a-GCST90007526	ebi-a-GCST90025989	Low hand grip strength (60 years and older) (EWGSOP)	IGF-1	Simple mode	8	0.102278	0.0390801	1.10769	1.02601	1.19587	0.0345528	0.6911
ebi-a-GCST90007526	ebi-a-GCST90025989	Low hand grip strength (60 years and older) (EWGSOP)	IGF-1	Weighted mode	8	0.0640923	0.0320584	1.06619	1.00126	1.13533	0.0857156	0.9524
ebi-a-GCST90007526	prot-a-1444	Low hand grip strength (60 years and older) (EWGSOP)	IGF-1R	MR Egger	14	0.544724	0.454765	1.72413	0.707077	4.20411	0.254113	0.9723
ebi-a-GCST90007526	prot-a-1444	Low hand grip strength (60 years and older) (EWGSOP)	IGF-1R	Weighted median	14	0.47536	0.191772	1.60859	1.1046	2.34253	0.0131835	0.3767
ebi-a-GCST90007526	prot-a-1444	Low hand grip strength (60 years and older) (EWGSOP)	IGF-1R	Inverse variance weighted	14	0.374547	0.138673	1.45433	1.10821	1.90855	0.00691444	0.2619
ebi-a-GCST90007526	prot-a-1444	Low hand grip strength (60 years and older) (EWGSOP)	IGF-1R	Simple mode	14	0.666417	0.333326	1.94725	1.01318	3.74244	0.0669249	0.7874
ebi-a-GCST90007526	prot-a-1444	Low hand grip strength (60 years and older) (EWGSOP)	IGF-1R	Weighted mode	14	0.722456	0.336106	2.05949	1.06576	3.97977	0.0510039	0.7695
ebi-a-GCST90007526	prot-c-3676_15_3	Low hand grip strength (60 years and older) (EWGSOP)	IGF-2R	MR Egger	9	-0.152932	1.32238	0.858188	0.0642615	11.4608	0.911179	0.9959
ebi-a-GCST90007526	prot-c-3676_15_3	Low hand grip strength (60 years and older) (EWGSOP)	IGF-2R	Weighted median	9	0.184492	0.403728	1.20261	0.545084	2.65329	0.647692	0.9723
ebi-a-GCST90007526	prot-c-3676_15_3	Low hand grip strength (60 years and older) (EWGSOP)	IGF-2R	Inverse variance weighted	9	0.157626	0.313334	1.17073	0.633492	2.16357	0.614922	0.9723
ebi-a-GCST90007526	prot-c-3676_15_3	Low hand grip strength (60 years and older) (EWGSOP)	IGF-2R	Simple mode	9	0.692515	0.639893	1.99874	0.570252	7.00557	0.310687	0.9723
ebi-a-GCST90007526	prot-c-3676_15_3	Low hand grip strength (60 years and older) (EWGSOP)	IGF-2R	Weighted mode	9	0.64631	0.665215	1.90849	0.518139	7.02962	0.359715	0.9723
ebi-a-GCST90007526	prot-c-2771_35_2	Low hand grip strength (60 years and older) (EWGSOP)	IGFBP-1	MR Egger	9	-0.926694	1.16222	0.39586	0.0405735	3.86226	0.451442	0.9723
ebi-a-GCST90007526	prot-c-2771_35_2	Low hand grip strength (60 years and older) (EWGSOP)	IGFBP-1	Weighted median	9	-0.465421	0.347534	0.627871	0.317719	1.24079	0.180503	0.9723
ebi-a-GCST90007526	prot-c-2771_35_2	Low hand grip strength (60 years and older) (EWGSOP)	IGFBP-1	Inverse variance weighted	9	-0.49182	0.262416	0.611513	0.365622	1.02277	0.0609033	0.7695
ebi-a-GCST90007526	prot-c-2771_35_2	Low hand grip strength (60 years and older) (EWGSOP)	IGFBP-1	Simple mode	9	-0.419698	0.51671	0.657245	0.238724	1.80951	0.440146	0.9723
ebi-a-GCST90007526	prot-c-2771_35_2	Low hand grip strength (60 years and older) (EWGSOP)	IGFBP-1	Weighted mode	9	-0.344474	0.496925	0.708593	0.26755	1.87667	0.507799	0.9723
ebi-a-GCST90007526	prot-c-2570_72_5	Low hand grip strength (60 years and older) (EWGSOP)	IGFBP-2	MR Egger	9	-1.11552	1.14918	0.327745	0.0344616	3.11701	0.364032	0.9723
ebi-a-GCST90007526	prot-c-2570_72_5	Low hand grip strength (60 years and older) (EWGSOP)	IGFBP-2	Weighted median	9	0.0348576	0.347785	1.03547	0.523719	2.04729	0.920164	0.9959
ebi-a-GCST90007526	prot-c-2570_72_5	Low hand grip strength (60 years and older) (EWGSOP)	IGFBP-2	Inverse variance weighted	9	0.00294303	0.272257	1.00295	0.588204	1.71013	0.991375	0.9959
ebi-a-GCST90007526	prot-c-2570_72_5	Low hand grip strength (60 years and older) (EWGSOP)	IGFBP-2	Simple mode	9	-0.0528292	0.573233	0.948542	0.308397	2.91745	0.928837	0.9959
ebi-a-GCST90007526	prot-c-2570_72_5	Low hand grip strength (60 years and older) (EWGSOP)	IGFBP-2	Weighted mode	9	-0.0297064	0.539314	0.970731	0.337307	2.79365	0.957424	0.9959
ebi-a-GCST90007526	prot-c-2571_12_3	Low hand grip strength (60 years and older) (EWGSOP)	IGFBP-3	MR Egger	9	1.16917	1.28356	3.21933	0.260125	39.8428	0.392641	0.9723
ebi-a-GCST90007526	prot-c-2571_12_3	Low hand grip strength (60 years and older) (EWGSOP)	IGFBP-3	Weighted median	9	0.025989	0.393554	1.02633	0.474555	2.21966	0.947349	0.9959
ebi-a-GCST90007526	prot-c-2571_12_3	Low hand grip strength (60 years and older) (EWGSOP)	IGFBP-3	Inverse variance weighted	9	0.321381	0.294443	1.37903	0.774353	2.45589	0.275058	0.9723
ebi-a-GCST90007526	prot-c-2571_12_3	Low hand grip strength (60 years and older) (EWGSOP)	IGFBP-3	Simple mode	9	-0.145741	0.648056	0.864381	0.242699	3.07852	0.827703	0.9959
ebi-a-GCST90007526	prot-c-2571_12_3	Low hand grip strength (60 years and older) (EWGSOP)	IGFBP-3	Weighted mode	9	-0.175868	0.658052	0.838728	0.230928	3.04626	0.796033	0.995
ebi-a-GCST90007526	prot-c-2950_57_2	Low hand grip strength (60 years and older) (EWGSOP)	IGFBP-4	MR Egger	9	-1.06857	1.5144	0.343499	0.0176541	6.68352	0.50323	0.9723
ebi-a-GCST90007526	prot-c-2950_57_2	Low hand grip strength (60 years and older) (EWGSOP)	IGFBP-4	Weighted median	9	-0.160972	0.428312	0.851316	0.367709	1.97096	0.707045	0.9723
ebi-a-GCST90007526	prot-c-2950_57_2	Low hand grip strength (60 years and older) (EWGSOP)	IGFBP-4	Inverse variance weighted	9	-0.221821	0.343148	0.801059	0.408856	1.56949	0.518001	0.9723
ebi-a-GCST90007526	prot-c-2950_57_2	Low hand grip strength (60 years and older) (EWGSOP)	IGFBP-4	Simple mode	9	-0.324383	0.686274	0.722973	0.188345	2.77518	0.649074	0.9723
ebi-a-GCST90007526	prot-c-2950_57_2	Low hand grip strength (60 years and older) (EWGSOP)	IGFBP-4	Weighted mode	9	-0.299263	0.582986	0.741365	0.236474	2.32423	0.621594	0.9723
ebi-a-GCST90007526	prot-c-2685_21_2	Low hand grip strength (60 years and older) (EWGSOP)	IGFBP-5	MR Egger	9	-0.168902	1.30234	0.844591	0.0657764	10.8448	0.900459	0.9959
ebi-a-GCST90007526	prot-c-2685_21_2	Low hand grip strength (60 years and older) (EWGSOP)	IGFBP-5	Weighted median	9	-0.290852	0.414126	0.747626	0.332027	1.68343	0.482474	0.9723
ebi-a-GCST90007526	prot-c-2685_21_2	Low hand grip strength (60 years and older) (EWGSOP)	IGFBP-5	Inverse variance weighted	9	-0.426325	0.308612	0.652904	0.356577	1.19549	0.167147	0.9723
ebi-a-GCST90007526	prot-c-2685_21_2	Low hand grip strength (60 years and older) (EWGSOP)	IGFBP-5	Simple mode	9	0.117208	0.676544	1.12435	0.29855	4.23437	0.866762	0.9959
ebi-a-GCST90007526	prot-c-2685_21_2	Low hand grip strength (60 years and older) (EWGSOP)	IGFBP-5	Weighted mode	9	0.146041	0.635548	1.15724	0.332993	4.02174	0.824024	0.9959
ebi-a-GCST90007526	prot-c-2686_67_2	Low hand grip strength (60 years and older) (EWGSOP)	IGFBP-6	MR Egger	9	-0.667961	1.19054	0.512753	0.0497164	5.28831	0.592257	0.9723
ebi-a-GCST90007526	prot-c-2686_67_2	Low hand grip strength (60 years and older) (EWGSOP)	IGFBP-6	Weighted median	9	-0.312284	0.363228	0.731774	0.35908	1.49129	0.389929	0.9723
ebi-a-GCST90007526	prot-c-2686_67_2	Low hand grip strength (60 years and older) (EWGSOP)	IGFBP-6	Inverse variance weighted	9	-0.340487	0.281909	0.711424	0.409414	1.23622	0.227128	0.9723
ebi-a-GCST90007526	prot-c-2686_67_2	Low hand grip strength (60 years and older) (EWGSOP)	IGFBP-6	Simple mode	9	0.00515462	0.578809	1.00517	0.323256	3.12558	0.993113	0.9959
ebi-a-GCST90007526	prot-c-2686_67_2	Low hand grip strength (60 years and older) (EWGSOP)	IGFBP-6	Weighted mode	9	-0.214155	0.544637	0.807223	0.277581	2.34746	0.704437	0.9723
ebi-a-GCST90007526	prot-c-3320_49_2	Low hand grip strength (60 years and older) (EWGSOP)	IGFBP-7	MR Egger	9	-0.0696261	1.45892	0.932742	0.0534451	16.2785	0.963269	0.9959
ebi-a-GCST90007526	prot-c-3320_49_2	Low hand grip strength (60 years and older) (EWGSOP)	IGFBP-7	Weighted median	9	0.160861	0.418571	1.17452	0.51709	2.66782	0.700749	0.9723
ebi-a-GCST90007526	prot-c-3320_49_2	Low hand grip strength (60 years and older) (EWGSOP)	IGFBP-7	Inverse variance weighted	9	-0.104562	0.323223	0.900719	0.478032	1.69716	0.746318	0.9732
ebi-a-GCST90007526	prot-c-3320_49_2	Low hand grip strength (60 years and older) (EWGSOP)	IGFBP-7	Simple mode	9	0.24507	0.67328	1.27771	0.341448	4.78124	0.725295	0.9732
ebi-a-GCST90007526	prot-c-3320_49_2	Low hand grip strength (60 years and older) (EWGSOP)	IGFBP-7	Weighted mode	9	0.276665	0.60814	1.31872	0.400401	4.34323	0.661247	0.9723
ebi-a-GCST90000025	ebi-a-GCST90025989	Appendicular lean mass	IGF-1	MR Egger	294	0.000410611	0.0799462	1.00041	0.855316	1.17012	0.995906	0.9959
ebi-a-GCST90000025	ebi-a-GCST90025989	Appendicular lean mass	IGF-1	Weighted median	294	-0.103429	0.0142203	0.90174	0.876954	0.927227	3.50727e-13	0
ebi-a-GCST90000025	ebi-a-GCST90025989	Appendicular lean mass	IGF-1	Inverse variance weighted	294	0.0649114	0.0347216	1.06706	0.996862	1.14221	0.061556	0.7695
ebi-a-GCST90000025	ebi-a-GCST90025989	Appendicular lean mass	IGF-1	Simple mode	294	-0.0864128	0.0322842	0.917216	0.860975	0.97713	0.00785563	0.2619
ebi-a-GCST90000025	ebi-a-GCST90025989	Appendicular lean mass	IGF-1	Weighted mode	294	-0.134385	0.0174892	0.874253	0.844793	0.904741	2.33745e-13	0
ebi-a-GCST90000025	prot-a-1444	Appendicular lean mass	IGF-1R	MR Egger	659	-0.0853614	0.121674	0.91818	0.723364	1.16546	0.483204	0.9723
ebi-a-GCST90000025	prot-a-1444	Appendicular lean mass	IGF-1R	Weighted median	659	0.0186254	0.084987	1.0188	0.862475	1.20346	0.826529	0.9959
ebi-a-GCST90000025	prot-a-1444	Appendicular lean mass	IGF-1R	Inverse variance weighted	659	0.0492632	0.052902	1.0505	0.94703	1.16527	0.351742	0.9723
ebi-a-GCST90000025	prot-a-1444	Appendicular lean mass	IGF-1R	Simple mode	659	0.329137	0.254839	1.38977	0.843371	2.29016	0.196967	0.9723
ebi-a-GCST90000025	prot-a-1444	Appendicular lean mass	IGF-1R	Weighted mode	659	-0.075743	0.174038	0.927054	0.659114	1.30392	0.663554	0.9723
ebi-a-GCST90000025	prot-c-3676_15_3	Appendicular lean mass	IGF-2R	MR Egger	213	-0.176618	0.350946	0.8381	0.421274	1.66735	0.615306	0.9723
ebi-a-GCST90000025	prot-c-3676_15_3	Appendicular lean mass	IGF-2R	Weighted median	213	-0.0148161	0.242759	0.985293	0.612245	1.58564	0.951334	0.9959
ebi-a-GCST90000025	prot-c-3676_15_3	Appendicular lean mass	IGF-2R	Inverse variance weighted	213	-0.176818	0.153539	0.837932	0.620174	1.13215	0.249477	0.9723
ebi-a-GCST90000025	prot-c-3676_15_3	Appendicular lean mass	IGF-2R	Simple mode	213	-0.439068	0.590088	0.644637	0.202778	2.04931	0.457657	0.9723
ebi-a-GCST90000025	prot-c-3676_15_3	Appendicular lean mass	IGF-2R	Weighted mode	213	0.0352155	0.371974	1.03584	0.499647	2.14746	0.924665	0.9959
ebi-a-GCST90000025	prot-c-2771_35_2	Appendicular lean mass	IGFBP-1	MR Egger	213	0.428876	0.315637	1.53553	0.827147	2.85059	0.175672	0.9723
ebi-a-GCST90000025	prot-c-2771_35_2	Appendicular lean mass	IGFBP-1	Weighted median	213	0.239704	0.233997	1.27087	0.803378	2.01041	0.305651	0.9723
ebi-a-GCST90000025	prot-c-2771_35_2	Appendicular lean mass	IGFBP-1	Inverse variance weighted	213	0.273232	0.137812	1.3142	1.00313	1.72175	0.0474069	0.7695
ebi-a-GCST90000025	prot-c-2771_35_2	Appendicular lean mass	IGFBP-1	Simple mode	213	-0.53558	0.536135	0.58533	0.20466	1.67405	0.31895	0.9723
ebi-a-GCST90000025	prot-c-2771_35_2	Appendicular lean mass	IGFBP-1	Weighted mode	213	0.250539	0.377915	1.28472	0.61252	2.69461	0.508082	0.9723
ebi-a-GCST90000025	prot-c-2570_72_5	Appendicular lean mass	IGFBP-2	MR Egger	213	0.463506	0.30603	1.58964	0.872569	2.89598	0.131377	0.9723
ebi-a-GCST90000025	prot-c-2570_72_5	Appendicular lean mass	IGFBP-2	Weighted median	213	0.0845945	0.211038	1.08828	0.719614	1.64581	0.688531	0.9723
ebi-a-GCST90000025	prot-c-2570_72_5	Appendicular lean mass	IGFBP-2	Inverse variance weighted	213	0.167635	0.133901	1.18251	0.909545	1.53738	0.210594	0.9723
ebi-a-GCST90000025	prot-c-2570_72_5	Appendicular lean mass	IGFBP-2	Simple mode	213	0.15755	0.524749	1.17064	0.41855	3.27415	0.764289	0.9732
ebi-a-GCST90000025	prot-c-2570_72_5	Appendicular lean mass	IGFBP-2	Weighted mode	213	-0.0117871	0.335376	0.988282	0.512157	1.90704	0.971996	0.9959
ebi-a-GCST90000025	prot-c-2571_12_3	Appendicular lean mass	IGFBP-3	MR Egger	213	-0.242223	0.345852	0.784881	0.398482	1.54596	0.48447	0.9723
ebi-a-GCST90000025	prot-c-2571_12_3	Appendicular lean mass	IGFBP-3	Weighted median	213	-0.0543135	0.237676	0.947135	0.594426	1.50913	0.819243	0.9959
ebi-a-GCST90000025	prot-c-2571_12_3	Appendicular lean mass	IGFBP-3	Inverse variance weighted	213	-0.0502554	0.151031	0.950987	0.707318	1.2786	0.739323	0.9732
ebi-a-GCST90000025	prot-c-2571_12_3	Appendicular lean mass	IGFBP-3	Simple mode	213	-0.036903	0.497284	0.96377	0.363644	2.55429	0.940914	0.9959
ebi-a-GCST90000025	prot-c-2571_12_3	Appendicular lean mass	IGFBP-3	Weighted mode	213	-0.036903	0.32583	0.96377	0.508887	1.82526	0.909933	0.9959
ebi-a-GCST90000025	prot-c-2950_57_2	Appendicular lean mass	IGFBP-4	MR Egger	213	-0.192973	0.345819	0.824504	0.418626	1.6239	0.577423	0.9723
ebi-a-GCST90000025	prot-c-2950_57_2	Appendicular lean mass	IGFBP-4	Weighted median	213	0.121332	0.249566	1.129	0.692243	1.84132	0.626845	0.9723
ebi-a-GCST90000025	prot-c-2950_57_2	Appendicular lean mass	IGFBP-4	Inverse variance weighted	213	-0.153157	0.151219	0.857995	0.637918	1.154	0.311147	0.9723
ebi-a-GCST90000025	prot-c-2950_57_2	Appendicular lean mass	IGFBP-4	Simple mode	213	0.180901	0.589647	1.1983	0.377265	3.80612	0.7593	0.9732
ebi-a-GCST90000025	prot-c-2950_57_2	Appendicular lean mass	IGFBP-4	Weighted mode	213	0.180901	0.343259	1.1983	0.611472	2.34829	0.598736	0.9723
ebi-a-GCST90000025	prot-c-2685_21_2	Appendicular lean mass	IGFBP-5	MR Egger	213	-0.115748	0.346094	0.8907	0.451991	1.75522	0.738379	0.9732
ebi-a-GCST90000025	prot-c-2685_21_2	Appendicular lean mass	IGFBP-5	Weighted median	213	0.221276	0.247703	1.24767	0.767803	2.02744	0.371691	0.9723
ebi-a-GCST90000025	prot-c-2685_21_2	Appendicular lean mass	IGFBP-5	Inverse variance weighted	213	0.079809	0.151301	1.08308	0.805138	1.45697	0.597857	0.9723
ebi-a-GCST90000025	prot-c-2685_21_2	Appendicular lean mass	IGFBP-5	Simple mode	213	0.407326	0.623048	1.50279	0.44315	5.09623	0.513972	0.9723
ebi-a-GCST90000025	prot-c-2685_21_2	Appendicular lean mass	IGFBP-5	Weighted mode	213	0.501651	0.377934	1.65145	0.787336	3.46392	0.185821	0.9723
ebi-a-GCST90000025	prot-c-2686_67_2	Appendicular lean mass	IGFBP-6	MR Egger	213	0.271696	0.337758	1.31219	0.676847	2.54391	0.422066	0.9723
ebi-a-GCST90000025	prot-c-2686_67_2	Appendicular lean mass	IGFBP-6	Weighted median	213	0.102073	0.227129	1.10746	0.709567	1.72849	0.65314	0.9723
ebi-a-GCST90000025	prot-c-2686_67_2	Appendicular lean mass	IGFBP-6	Inverse variance weighted	213	0.00439684	0.147666	1.00441	0.751992	1.34155	0.976246	0.9959
ebi-a-GCST90000025	prot-c-2686_67_2	Appendicular lean mass	IGFBP-6	Simple mode	213	0.039955	0.505836	1.04076	0.386168	2.80497	0.937117	0.9959
ebi-a-GCST90000025	prot-c-2686_67_2	Appendicular lean mass	IGFBP-6	Weighted mode	213	0.168956	0.316828	1.18407	0.636337	2.20326	0.594404	0.9723
ebi-a-GCST90000025	prot-c-3320_49_2	Appendicular lean mass	IGFBP-7	MR Egger	213	-0.128526	0.344856	0.87939	0.447337	1.72874	0.709749	0.9723
ebi-a-GCST90000025	prot-c-3320_49_2	Appendicular lean mass	IGFBP-7	Weighted median	213	0.145598	0.253192	1.15673	0.704224	1.9	0.565258	0.9723
ebi-a-GCST90000025	prot-c-3320_49_2	Appendicular lean mass	IGFBP-7	Inverse variance weighted	213	0.159727	0.15085	1.17319	0.872896	1.57679	0.28967	0.9723
ebi-a-GCST90000025	prot-c-3320_49_2	Appendicular lean mass	IGFBP-7	Simple mode	213	0.563894	0.559237	1.7575	0.587305	5.25931	0.314447	0.9723
ebi-a-GCST90000025	prot-c-3320_49_2	Appendicular lean mass	IGFBP-7	Weighted mode	213	-0.0427972	0.375966	0.958106	0.458548	2.0019	0.909478	0.9959
ukb-b-13354	ebi-a-GCST90025989	Whole body fat-free mass	IGF-1	MR Egger	266	-0.190396	0.132532	0.826631	0.637527	1.07183	0.152014	0.9723
ukb-b-13354	ebi-a-GCST90025989	Whole body fat-free mass	IGF-1	Weighted median	266	-0.102418	0.0252972	0.902652	0.858988	0.948536	5.15272e-05	0.0034
ukb-b-13354	ebi-a-GCST90025989	Whole body fat-free mass	IGF-1	Inverse variance weighted	266	0.0387517	0.0578859	1.03951	0.928017	1.1644	0.503209	0.9723
ukb-b-13354	ebi-a-GCST90025989	Whole body fat-free mass	IGF-1	Simple mode	266	-0.0314762	0.0605772	0.969014	0.860529	1.09118	0.603773	0.9723
ukb-b-13354	ebi-a-GCST90025989	Whole body fat-free mass	IGF-1	Weighted mode	266	-0.111736	0.0321801	0.89428	0.839617	0.952502	0.000602587	0.0301
ukb-b-13354	prot-a-1444	Whole body fat-free mass	IGF-1R	MR Egger	536	-0.340824	0.22981	0.711184	0.453277	1.11584	0.138646	0.9723
ukb-b-13354	prot-a-1444	Whole body fat-free mass	IGF-1R	Weighted median	536	-0.0459226	0.153326	0.955116	0.7072	1.28994	0.764552	0.9732
ukb-b-13354	prot-a-1444	Whole body fat-free mass	IGF-1R	Inverse variance weighted	536	-0.0463697	0.0974846	0.954689	0.788645	1.15569	0.634315	0.9723
ukb-b-13354	prot-a-1444	Whole body fat-free mass	IGF-1R	Simple mode	536	0.381664	0.47555	1.46472	0.576711	3.72007	0.422578	0.9723
ukb-b-13354	prot-a-1444	Whole body fat-free mass	IGF-1R	Weighted mode	536	-0.0831026	0.288828	0.920257	0.52246	1.62093	0.77367	0.9732
ukb-b-13354	prot-c-3676_15_3	Whole body fat-free mass	IGF-2R	MR Egger	188	0.00870242	0.592692	1.00874	0.315697	3.22321	0.988301	0.9959
ukb-b-13354	prot-c-3676_15_3	Whole body fat-free mass	IGF-2R	Weighted median	188	0.232422	0.423864	1.26165	0.549717	2.89561	0.583457	0.9723
ukb-b-13354	prot-c-3676_15_3	Whole body fat-free mass	IGF-2R	Inverse variance weighted	188	0.0283965	0.259577	1.0288	0.618552	1.71115	0.912889	0.9959
ukb-b-13354	prot-c-3676_15_3	Whole body fat-free mass	IGF-2R	Simple mode	188	-0.0179872	0.92551	0.982174	0.160095	6.02557	0.984515	0.9959
ukb-b-13354	prot-c-3676_15_3	Whole body fat-free mass	IGF-2R	Weighted mode	188	0.303083	0.56067	1.35403	0.451206	4.0633	0.589445	0.9723
ukb-b-13354	prot-c-2771_35_2	Whole body fat-free mass	IGFBP-1	MR Egger	188	0.26187	0.503709	1.29936	0.484131	3.48735	0.603763	0.9723
ukb-b-13354	prot-c-2771_35_2	Whole body fat-free mass	IGFBP-1	Weighted median	188	0.432666	0.350304	1.54136	0.775746	3.0626	0.216788	0.9723
ukb-b-13354	prot-c-2771_35_2	Whole body fat-free mass	IGFBP-1	Inverse variance weighted	188	-0.00986296	0.220798	0.990186	0.642346	1.52638	0.964371	0.9959
ukb-b-13354	prot-c-2771_35_2	Whole body fat-free mass	IGFBP-1	Simple mode	188	0.340694	0.772924	1.40592	0.309055	6.3957	0.659877	0.9723
ukb-b-13354	prot-c-2771_35_2	Whole body fat-free mass	IGFBP-1	Weighted mode	188	0.543867	0.520916	1.72266	0.620563	4.78201	0.297806	0.9723
ukb-b-13354	prot-c-2570_72_5	Whole body fat-free mass	IGFBP-2	MR Egger	188	0.353181	0.533579	1.42359	0.500257	4.05113	0.508848	0.9723
ukb-b-13354	prot-c-2570_72_5	Whole body fat-free mass	IGFBP-2	Weighted median	188	0.436748	0.367734	1.54767	0.752758	3.18199	0.234963	0.9723
ukb-b-13354	prot-c-2570_72_5	Whole body fat-free mass	IGFBP-2	Inverse variance weighted	188	0.252192	0.233677	1.28684	0.813983	2.0344	0.280485	0.9723
ukb-b-13354	prot-c-2570_72_5	Whole body fat-free mass	IGFBP-2	Simple mode	188	1.09515	0.854571	2.98963	0.560005	15.9604	0.201598	0.9723
ukb-b-13354	prot-c-2570_72_5	Whole body fat-free mass	IGFBP-2	Weighted mode	188	0.668807	0.50359	1.95191	0.727436	5.2375	0.185771	0.9723
ukb-b-13354	prot-c-2571_12_3	Whole body fat-free mass	IGFBP-3	MR Egger	188	-0.245177	0.57446	0.782566	0.253823	2.41274	0.670022	0.9723
ukb-b-13354	prot-c-2571_12_3	Whole body fat-free mass	IGFBP-3	Weighted median	188	-0.314085	0.398025	0.730457	0.334802	1.59368	0.430049	0.9723
ukb-b-13354	prot-c-2571_12_3	Whole body fat-free mass	IGFBP-3	Inverse variance weighted	188	-0.148506	0.251608	0.861995	0.526419	1.41149	0.555039	0.9723
ukb-b-13354	prot-c-2571_12_3	Whole body fat-free mass	IGFBP-3	Simple mode	188	0.475811	0.841998	1.60932	0.308971	8.38234	0.572685	0.9723
ukb-b-13354	prot-c-2571_12_3	Whole body fat-free mass	IGFBP-3	Weighted mode	188	-0.00664233	0.498432	0.99338	0.373974	2.63869	0.989382	0.9959
ukb-b-13354	prot-c-2950_57_2	Whole body fat-free mass	IGFBP-4	MR Egger	188	-0.219231	0.574463	0.803136	0.260493	2.47618	0.703172	0.9723
ukb-b-13354	prot-c-2950_57_2	Whole body fat-free mass	IGFBP-4	Weighted median	188	0.116543	0.403732	1.12361	0.509272	2.47901	0.772839	0.9732
ukb-b-13354	prot-c-2950_57_2	Whole body fat-free mass	IGFBP-4	Inverse variance weighted	188	0.0518043	0.252269	1.05317	0.642337	1.72677	0.837296	0.9959
ukb-b-13354	prot-c-2950_57_2	Whole body fat-free mass	IGFBP-4	Simple mode	188	0.036891	0.876239	1.03758	0.186274	5.77951	0.966463	0.9959
ukb-b-13354	prot-c-2950_57_2	Whole body fat-free mass	IGFBP-4	Weighted mode	188	0.102082	0.528346	1.10747	0.393185	3.1194	0.847004	0.9959
ukb-b-13354	prot-c-2685_21_2	Whole body fat-free mass	IGFBP-5	MR Egger	188	-0.436405	0.581185	0.646356	0.206898	2.01923	0.453669	0.9723
ukb-b-13354	prot-c-2685_21_2	Whole body fat-free mass	IGFBP-5	Weighted median	188	-0.179538	0.398265	0.835656	0.38284	1.82406	0.652134	0.9723
ukb-b-13354	prot-c-2685_21_2	Whole body fat-free mass	IGFBP-5	Inverse variance weighted	188	0.222205	0.25567	1.24883	0.756609	2.06126	0.384788	0.9723
ukb-b-13354	prot-c-2685_21_2	Whole body fat-free mass	IGFBP-5	Simple mode	188	-1.14496	0.954469	0.318238	0.0490107	2.06639	0.231823	0.9723
ukb-b-13354	prot-c-2685_21_2	Whole body fat-free mass	IGFBP-5	Weighted mode	188	-0.637211	0.652055	0.528765	0.147307	1.89803	0.329716	0.9723
ukb-b-13354	prot-c-2686_67_2	Whole body fat-free mass	IGFBP-6	MR Egger	188	0.0202524	0.537868	1.02046	0.355593	2.92845	0.970005	0.9959
ukb-b-13354	prot-c-2686_67_2	Whole body fat-free mass	IGFBP-6	Weighted median	188	0.11632	0.362344	1.12336	0.552185	2.28534	0.748194	0.9732
ukb-b-13354	prot-c-2686_67_2	Whole body fat-free mass	IGFBP-6	Inverse variance weighted	188	0.174023	0.235643	1.19008	0.749884	1.88869	0.460209	0.9723
ukb-b-13354	prot-c-2686_67_2	Whole body fat-free mass	IGFBP-6	Simple mode	188	-0.221005	0.761387	0.801713	0.180266	3.56554	0.771935	0.9732
ukb-b-13354	prot-c-2686_67_2	Whole body fat-free mass	IGFBP-6	Weighted mode	188	0.143446	0.473914	1.15425	0.455926	2.92214	0.762467	0.9732
ukb-b-13354	prot-c-3320_49_2	Whole body fat-free mass	IGFBP-7	MR Egger	188	0.830254	0.5975	2.2939	0.711169	7.39906	0.166328	0.9723
ukb-b-13354	prot-c-3320_49_2	Whole body fat-free mass	IGFBP-7	Weighted median	188	0.238475	0.407837	1.26931	0.570703	2.8231	0.558729	0.9723
ukb-b-13354	prot-c-3320_49_2	Whole body fat-free mass	IGFBP-7	Inverse variance weighted	188	-0.178916	0.264144	0.836176	0.498258	1.40327	0.498189	0.9723
ukb-b-13354	prot-c-3320_49_2	Whole body fat-free mass	IGFBP-7	Simple mode	188	1.11845	0.980716	3.06011	0.447645	20.9189	0.255561	0.9723
ukb-b-13354	prot-c-3320_49_2	Whole body fat-free mass	IGFBP-7	Weighted mode	188	0.3361	0.574347	1.39948	0.454017	4.3138	0.559128	0.9723
ukb-a-513	ebi-a-GCST90025989	Usual walking pace	IGF-1	MR Egger	19	-1.56496	0.72292	0.209096	0.0506971	0.862399	0.0449242	0.7695
ukb-a-513	ebi-a-GCST90025989	Usual walking pace	IGF-1	Weighted median	19	0.0477449	0.0903124	1.0489	0.878739	1.25202	0.597039	0.9723
ukb-a-513	ebi-a-GCST90025989	Usual walking pace	IGF-1	Inverse variance weighted	19	-0.112501	0.187799	0.893597	0.61842	1.29122	0.549142	0.9723
ukb-a-513	ebi-a-GCST90025989	Usual walking pace	IGF-1	Simple mode	19	0.120941	0.13311	1.12856	0.869397	1.46497	0.375579	0.9723
ukb-a-513	ebi-a-GCST90025989	Usual walking pace	IGF-1	Weighted mode	19	0.110844	0.112308	1.11722	0.896479	1.39232	0.336743	0.9723
ukb-a-513	prot-a-1444	Usual walking pace	IGF-1R	MR Egger	29	-1.45692	2.24712	0.232953	0.00284764	19.0569	0.522235	0.9723
ukb-a-513	prot-a-1444	Usual walking pace	IGF-1R	Weighted median	29	-0.823268	0.68904	0.438995	0.113746	1.69427	0.232164	0.9723
ukb-a-513	prot-a-1444	Usual walking pace	IGF-1R	Inverse variance weighted	29	-0.932319	0.497749	0.39364	0.14839	1.04422	0.0610588	0.7695
ukb-a-513	prot-a-1444	Usual walking pace	IGF-1R	Simple mode	29	-1.1132	1.32499	0.328506	0.0244729	4.40963	0.407939	0.9723
ukb-a-513	prot-a-1444	Usual walking pace	IGF-1R	Weighted mode	29	-1.20865	1.38798	0.2986	0.0196615	4.53488	0.391271	0.9723
ukb-a-513	prot-c-3676_15_3	Usual walking pace	IGF-2R	MR Egger	14	0.778608	4.50091	2.17844	0.000321286	14770.6	0.865544	0.9959
ukb-a-513	prot-c-3676_15_3	Usual walking pace	IGF-2R	Weighted median	14	-0.169235	1.61507	0.84431	0.0356229	20.0113	0.916546	0.9959
ukb-a-513	prot-c-3676_15_3	Usual walking pace	IGF-2R	Inverse variance weighted	14	0.415555	1.22789	1.51521	0.136543	16.8142	0.73504	0.9732
ukb-a-513	prot-c-3676_15_3	Usual walking pace	IGF-2R	Simple mode	14	-0.238426	2.54985	0.787867	0.00532077	116.662	0.926927	0.9959
ukb-a-513	prot-c-3676_15_3	Usual walking pace	IGF-2R	Weighted mode	14	-0.0481154	2.22441	0.953024	0.01218	74.5693	0.983071	0.9959
ukb-a-513	prot-c-2771_35_2	Usual walking pace	IGFBP-1	MR Egger	14	3.68725	3.77158	39.9349	0.0245992	64831.2	0.34755	0.9723
ukb-a-513	prot-c-2771_35_2	Usual walking pace	IGFBP-1	Weighted median	14	1.09154	1.43794	2.97884	0.177848	49.8937	0.447794	0.9723
ukb-a-513	prot-c-2771_35_2	Usual walking pace	IGFBP-1	Inverse variance weighted	14	0.903027	1.02858	2.46706	0.328577	18.5235	0.379978	0.9723
ukb-a-513	prot-c-2771_35_2	Usual walking pace	IGFBP-1	Simple mode	14	1.1447	2.47887	3.14151	0.0243829	404.754	0.651868	0.9723
ukb-a-513	prot-c-2771_35_2	Usual walking pace	IGFBP-1	Weighted mode	14	1.41796	2.21883	4.1287	0.0533467	319.535	0.533883	0.9723
ukb-a-513	prot-c-2570_72_5	Usual walking pace	IGFBP-2	MR Egger	14	8.55927	4.82859	5214.89	0.404637	6.72087e+07	0.101653	0.9723
ukb-a-513	prot-c-2570_72_5	Usual walking pace	IGFBP-2	Weighted median	14	2.22136	1.55559	9.21982	0.437094	194.478	0.153298	0.9723
ukb-a-513	prot-c-2570_72_5	Usual walking pace	IGFBP-2	Inverse variance weighted	14	0.776822	1.40566	2.17455	0.138307	34.1897	0.580512	0.9723
ukb-a-513	prot-c-2570_72_5	Usual walking pace	IGFBP-2	Simple mode	14	1.89965	2.98447	6.68359	0.0192564	2319.77	0.53549	0.9723
ukb-a-513	prot-c-2570_72_5	Usual walking pace	IGFBP-2	Weighted mode	14	3.22176	2.52311	25.0723	0.178435	3522.96	0.223974	0.9723
ukb-a-513	prot-c-2571_12_3	Usual walking pace	IGFBP-3	MR Egger	14	1.03421	4.26823	2.81288	0.000654578	12087.6	0.812636	0.9959
ukb-a-513	prot-c-2571_12_3	Usual walking pace	IGFBP-3	Weighted median	14	1.66133	1.48361	5.26632	0.287494	96.4686	0.262805	0.9723
ukb-a-513	prot-c-2571_12_3	Usual walking pace	IGFBP-3	Inverse variance weighted	14	0.558548	1.15485	1.74813	0.181779	16.8114	0.628632	0.9723
ukb-a-513	prot-c-2571_12_3	Usual walking pace	IGFBP-3	Simple mode	14	1.97297	2.38102	7.19202	0.0676217	764.918	0.42227	0.9723
ukb-a-513	prot-c-2571_12_3	Usual walking pace	IGFBP-3	Weighted mode	14	1.97297	2.35483	7.19202	0.0711831	726.649	0.417259	0.9723
ukb-a-513	prot-c-2950_57_2	Usual walking pace	IGFBP-4	MR Egger	14	2.20829	4.4367	9.10017	0.00152214	54405.6	0.627667	0.9723
ukb-a-513	prot-c-2950_57_2	Usual walking pace	IGFBP-4	Weighted median	14	1.27015	1.67473	3.56139	0.133678	94.8811	0.448199	0.9723
ukb-a-513	prot-c-2950_57_2	Usual walking pace	IGFBP-4	Inverse variance weighted	14	0.852073	1.2097	2.3445	0.218942	25.1057	0.481206	0.9723
ukb-a-513	prot-c-2950_57_2	Usual walking pace	IGFBP-4	Simple mode	14	1.46914	2.62093	4.34551	0.0255305	739.642	0.584641	0.9723
ukb-a-513	prot-c-2950_57_2	Usual walking pace	IGFBP-4	Weighted mode	14	1.73985	2.48952	5.69648	0.0432994	749.431	0.496948	0.9723
ukb-a-513	prot-c-2685_21_2	Usual walking pace	IGFBP-5	MR Egger	14	6.70362	4.42834	815.35	0.138632	4.79539e+06	0.155962	0.9723
ukb-a-513	prot-c-2685_21_2	Usual walking pace	IGFBP-5	Weighted median	14	0.873353	1.64771	2.39493	0.0947845	60.5129	0.596083	0.9723
ukb-a-513	prot-c-2685_21_2	Usual walking pace	IGFBP-5	Inverse variance weighted	14	1.03347	1.20974	2.81081	0.262469	30.1014	0.392943	0.9723
ukb-a-513	prot-c-2685_21_2	Usual walking pace	IGFBP-5	Simple mode	14	-2.29324	3.19843	0.100939	0.000191203	53.2868	0.486064	0.9723
ukb-a-513	prot-c-2685_21_2	Usual walking pace	IGFBP-5	Weighted mode	14	-2.20086	2.79771	0.110708	0.000459958	26.6466	0.445584	0.9723
ukb-a-513	prot-c-2686_67_2	Usual walking pace	IGFBP-6	MR Egger	14	2.72257	4.0539	15.2193	0.00539076	42967.6	0.514564	0.9723
ukb-a-513	prot-c-2686_67_2	Usual walking pace	IGFBP-6	Weighted median	14	0.631823	1.5338	1.88104	0.0930674	38.0187	0.680389	0.9723
ukb-a-513	prot-c-2686_67_2	Usual walking pace	IGFBP-6	Inverse variance weighted	14	0.0777431	1.10505	1.08084	0.123915	9.42766	0.943913	0.9959
ukb-a-513	prot-c-2686_67_2	Usual walking pace	IGFBP-6	Simple mode	14	1.30162	2.52544	3.67525	0.026037	518.778	0.614923	0.9723
ukb-a-513	prot-c-2686_67_2	Usual walking pace	IGFBP-6	Weighted mode	14	1.0434	2.7418	2.83884	0.0131604	612.367	0.709682	0.9723
ukb-a-513	prot-c-3320_49_2	Usual walking pace	IGFBP-7	MR Egger	14	2.30112	5.65911	9.98532	0.000152136	655380	0.691444	0.9723
ukb-a-513	prot-c-3320_49_2	Usual walking pace	IGFBP-7	Weighted median	14	-0.76433	1.79706	0.465646	0.0137521	15.7667	0.670601	0.9723
ukb-a-513	prot-c-3320_49_2	Usual walking pace	IGFBP-7	Inverse variance weighted	14	0.243155	1.491	1.27527	0.0686175	23.701	0.870454	0.9959
ukb-a-513	prot-c-3320_49_2	Usual walking pace	IGFBP-7	Simple mode	14	-3.22733	3.39735	0.0396631	5.08748e-05	30.9223	0.359462	0.9723
ukb-a-513	prot-c-3320_49_2	Usual walking pace	IGFBP-7	Weighted mode	14	-3.00911	3.23556	0.0493355	8.68952e-05	28.0106	0.369313	0.9723
